# Supplementary material for: Mediating Effect of Heat Waves between Ecosystem Services and Heat-Related Mortality of Characteristic Populations: Evidence from Jiangsu Province, China
Source: Int J Environ Res Public Health. 2023 Feb 3;20(3):2750. doi: 10.3390/ijerph20032750 (PMC9915879; doi:10.3390/ijerph20032750)
Supplement: Supplementary file 1 [file ijerph-20-02750-s001.zip]

Archive with 1 entries (1 files):
- ijerph-2141955-supplementary.pdf
